# Supplementary material for: Potential biomarkers and immune infiltration linking endometriosis with recurrent pregnancy loss based on bioinformatics and machine learning
Source: Front Mol Biosci. 2025 Feb 3;12:1529507. doi: 10.3389/fmolb.2025.1529507 (PMC11830612; doi:10.3389/fmolb.2025.1529507)
Supplement: Supplementary file 1 [file Table2.xlsx]

## Sheet: common core genes-miRNA pairs
miRTarBase ID	miRNA	Species (miRNA)	Target Gene	Target Gene (Entrez ID)	Species (Target Gene)	Experiments	Support Type	References (PMID)
MIRT002612	hsa-miR-124-3p	Homo sapiens	MAN2A1	4124	Homo sapiens	Microarray	Functional MTI (Weak)	18668037
MIRT002612	hsa-miR-124-3p	Homo sapiens	MAN2A1	4124	Homo sapiens	Microarray	Functional MTI (Weak)	15685193
MIRT044543	hsa-miR-320a	Homo sapiens	MAN2A1	4124	Homo sapiens	CLASH	Functional MTI (Weak)	23622248
MIRT045458	hsa-miR-149-5p	Homo sapiens	MAN2A1	4124	Homo sapiens	CLASH	Functional MTI (Weak)	23622248
MIRT556343	hsa-miR-188-3p	Homo sapiens	MAN2A1	4124	Homo sapiens	PAR-CLIP	Functional MTI (Weak)	21572407
MIRT556344	hsa-miR-4465	Homo sapiens	MAN2A1	4124	Homo sapiens	PAR-CLIP	Functional MTI (Weak)	21572407
MIRT556345	hsa-miR-26b-5p	Homo sapiens	MAN2A1	4124	Homo sapiens	HITS-CLIP	Functional MTI (Weak)	22473208
MIRT556345	hsa-miR-26b-5p	Homo sapiens	MAN2A1	4124	Homo sapiens	PAR-CLIP	Functional MTI (Weak)	21572407
MIRT556346	hsa-miR-26a-5p	Homo sapiens	MAN2A1	4124	Homo sapiens	HITS-CLIP	Functional MTI (Weak)	22473208
MIRT556346	hsa-miR-26a-5p	Homo sapiens	MAN2A1	4124	Homo sapiens	PAR-CLIP	Functional MTI (Weak)	21572407
MIRT556347	hsa-miR-1297	Homo sapiens	MAN2A1	4124	Homo sapiens	PAR-CLIP	Functional MTI (Weak)	21572407
MIRT556348	hsa-miR-4633-5p	Homo sapiens	MAN2A1	4124	Homo sapiens	PAR-CLIP	Functional MTI (Weak)	21572407
MIRT556349	hsa-miR-6781-3p	Homo sapiens	MAN2A1	4124	Homo sapiens	PAR-CLIP	Functional MTI (Weak)	21572407
MIRT556350	hsa-miR-2682-3p	Homo sapiens	MAN2A1	4124	Homo sapiens	PAR-CLIP	Functional MTI (Weak)	21572407
MIRT556351	hsa-miR-5697	Homo sapiens	MAN2A1	4124	Homo sapiens	PAR-CLIP	Functional MTI (Weak)	21572407
MIRT556352	hsa-miR-532-5p	Homo sapiens	MAN2A1	4124	Homo sapiens	PAR-CLIP	Functional MTI (Weak)	21572407
MIRT621073	hsa-miR-4521	Homo sapiens	MAN2A1	4124	Homo sapiens	HITS-CLIP	Functional MTI (Weak)	23824327
MIRT621074	hsa-miR-219b-5p	Homo sapiens	MAN2A1	4124	Homo sapiens	HITS-CLIP	Functional MTI (Weak)	23824327
MIRT621075	hsa-miR-576-3p	Homo sapiens	MAN2A1	4124	Homo sapiens	HITS-CLIP	Functional MTI (Weak)	23824327
MIRT727257	hsa-miR-32-5p	Homo sapiens	MAN2A1	4124	Homo sapiens	HITS-CLIP	Functional MTI (Weak)	22473208
MIRT727258	hsa-miR-92a-3p	Homo sapiens	MAN2A1	4124	Homo sapiens	HITS-CLIP	Functional MTI (Weak)	22473208
MIRT727259	hsa-miR-92b-3p	Homo sapiens	MAN2A1	4124	Homo sapiens	HITS-CLIP	Functional MTI (Weak)	22473208
MIRT002612	hsa-miR-124-3p	Homo sapiens	MAN2A1	4124	Homo sapiens	Other//Microarray		18668037
MIRT002612	hsa-miR-124-3p	Homo sapiens	MAN2A1	4124	Homo sapiens	Other//Microarray		15685193
MIRT044543	hsa-miR-320a	Homo sapiens	MAN2A1	4124	Homo sapiens	CLASH		23622248
MIRT045458	hsa-miR-149-5p	Homo sapiens	MAN2A1	4124	Homo sapiens	CLASH		23622248
MIRT556343	hsa-miR-188-3p	Homo sapiens	MAN2A1	4124	Homo sapiens	PAR-CLIP		21572407
MIRT556344	hsa-miR-4465	Homo sapiens	MAN2A1	4124	Homo sapiens	PAR-CLIP		21572407
MIRT556345	hsa-miR-26b-5p	Homo sapiens	MAN2A1	4124	Homo sapiens	HITS-CLIP//PAR-CLIP		21572407
MIRT556345	hsa-miR-26b-5p	Homo sapiens	MAN2A1	4124	Homo sapiens	HITS-CLIP//PAR-CLIP		22473208
MIRT556346	hsa-miR-26a-5p	Homo sapiens	MAN2A1	4124	Homo sapiens	HITS-CLIP//PAR-CLIP		22473208
MIRT556346	hsa-miR-26a-5p	Homo sapiens	MAN2A1	4124	Homo sapiens	HITS-CLIP//PAR-CLIP		21572407
MIRT556347	hsa-miR-1297	Homo sapiens	MAN2A1	4124	Homo sapiens	PAR-CLIP		21572407
MIRT556348	hsa-miR-4633-5p	Homo sapiens	MAN2A1	4124	Homo sapiens	PAR-CLIP		21572407
MIRT556349	hsa-miR-6781-3p	Homo sapiens	MAN2A1	4124	Homo sapiens	PAR-CLIP		21572407
MIRT556350	hsa-miR-2682-3p	Homo sapiens	MAN2A1	4124	Homo sapiens	PAR-CLIP		21572407
MIRT556351	hsa-miR-5697	Homo sapiens	MAN2A1	4124	Homo sapiens	PAR-CLIP		21572407
MIRT556352	hsa-miR-532-5p	Homo sapiens	MAN2A1	4124	Homo sapiens	PAR-CLIP		21572407
MIRT621073	hsa-miR-4521	Homo sapiens	MAN2A1	4124	Homo sapiens	HITS-CLIP		23824327
MIRT621074	hsa-miR-219b-5p	Homo sapiens	MAN2A1	4124	Homo sapiens	HITS-CLIP		23824327
MIRT621075	hsa-miR-576-3p	Homo sapiens	MAN2A1	4124	Homo sapiens	HITS-CLIP		23824327
MIRT032474	hsa-let-7b-5p	Homo sapiens	PAPSS1	9061	Homo sapiens	Proteomics	Functional MTI (Weak)	18668040
MIRT048587	hsa-miR-100-5p	Homo sapiens	PAPSS1	9061	Homo sapiens	CLASH	Functional MTI (Weak)	23622248
MIRT032474	hsa-let-7b-5p	Homo sapiens	PAPSS1	9061	Homo sapiens	Proteomics		18668040
MIRT048587	hsa-miR-100-5p	Homo sapiens	PAPSS1	9061	Homo sapiens	CLASH		23622248
MIRT022538	hsa-miR-124-3p	Homo sapiens	RIBC2	26150	Homo sapiens	Microarray	Functional MTI (Weak)	18668037
MIRT022538	hsa-miR-124-3p	Homo sapiens	RIBC2	26150	Homo sapiens	Microarray		18668037

## Sheet: common core genes-TFs
ID	Accession	Target	TargetID	Experiment	Literature
FEV	54738	MAN2A1	4124	Computational	31701148
NR2F1	7025	RIBC2	26150	Computational	31701148
ARID3A	1820	RIBC2	26150	Computational	31701148
PDX1	3651	MAN2A1	4124	Computational	31701148
PRRX2	51450	RIBC2	26150	Computational	31701148
PRRX2	51450	MAN2A1	4124	Computational	31701148
NKX2-5	1482	RIBC2	26150	Computational	31701148
NKX3-2	579	RIBC2	26150	Computational	31701148
FOXC1	2296	PAPSS1	9061	Computational	31701148
FOXC1	2296	RIBC2	26150	Computational	31701148
FOXC1	2296	MAN2A1	4124	Computational	31701148
FOXL1	2300	PAPSS1	9061	Computational	31701148
POU2F2	5452	PAPSS1	9061	Computational	31701148
NFIC	4782	MAN2A1	4124	Computational	31701148
E2F1	1869	RIBC2	26150	Computational	31701148
TFAP2A	7020	RIBC2	26150	Computational	31701148
KLF5	688	RIBC2	26150	Computational	31701148
MAX	4149	RIBC2	26150	Computational	31701148
USF1	7391	RIBC2	26150	Computational	31701148
USF2	7392	RIBC2	26150	Computational	31701148
SREBF1	6720	RIBC2	26150	Computational	31701148
ESR1	2099	PAPSS1	9061	Computational	31701148
ESR1	2099	RIBC2	26150	Computational	31701148
FOXF2	2295	RIBC2	26150	Computational	31701148
TP63	8626	PAPSS1	9061	Computational	31701148
ELF5	2001	MAN2A1	4124	Computational	31701148
