# Supplementary material for: Potential biomarkers and immune infiltration linking endometriosis with recurrent pregnancy loss based on bioinformatics and machine learning
Source: Front Mol Biosci. 2025 Feb 3;12:1529507. doi: 10.3389/fmolb.2025.1529507 (PMC11830612; doi:10.3389/fmolb.2025.1529507)
Supplement: Supplementary file 2 [file Table3.xlsx]

## Sheet: cor.MAN2A1_TMEcell
	symbol	correlation	pvalue
1	B.cells.naive	-0.00904837	0.946254
2	B.cells.memory	0.0990472	0.459469
3	Plasma.cells	-0.211528	0.110942
4	T.cells.CD8	-0.352069	0.00672267
5	T.cells.CD4.memory.resting	0.00823515	0.951078
6	T.cells.CD4.memory.activated	-0.228118	0.0850208
7	T.cells.follicular.helper	-0.0944199	0.480808
8	T.cells.regulatory..Tregs.	-0.123135	0.357121
9	T.cells.gamma.delta	0.0725446	0.58839
10	NK.cells.resting	0.242372	0.0667868
11	NK.cells.activated	0.0132191	0.921546
12	Monocytes	-0.0224609	0.867091
13	Macrophages.M0	0.0410286	0.759763
14	Macrophages.M1	0.164683	0.216705
15	Macrophages.M2	0.277132	0.0351978
16	Dendritic.cells.resting	-0.180381	0.175424
17	Dendritic.cells.activated	0.324459	0.0129609
18	Mast.cells.resting	0.0642888	0.63162
19	Eosinophils	-0.24108	0.0682986
20	Neutrophils	-0.0257865	0.847632

## Sheet: cor.PAPSS1_TMEcell
	symbol	correlation	pvalue
1	B.cells.naive	-0.0873587	0.514356
2	B.cells.memory	-0.12585	0.346534
3	Plasma.cells	0.0920401	0.491983
4	T.cells.CD8	0.26089	0.0479253
5	T.cells.CD4.memory.resting	-0.0554438	0.679333
6	T.cells.CD4.memory.activated	0.0102004	0.939423
7	T.cells.follicular.helper	0.146173	0.273569
8	T.cells.regulatory..Tregs.	0.284801	0.0302461
9	T.cells.gamma.delta	-0.22764	0.0856953
10	NK.cells.resting	-0.0214763	0.872868
11	NK.cells.activated	0.12818	0.337609
12	Monocytes	0.031687	0.813334
13	Macrophages.M0	0.240877	0.0685378
14	Macrophages.M1	-0.0430061	0.748556
15	Macrophages.M2	-0.386749	0.00270944
16	Dendritic.cells.resting	0.154629	0.246467
17	Dendritic.cells.activated	-0.288972	0.0278065
18	Mast.cells.resting	0.180488	0.175164
19	Eosinophils	0.265552	0.0439371
20	Neutrophils	-0.188477	0.156516

## Sheet: cor.RIBC2_TMEcell
	symbol	correlation	pvalue
1	B.cells.naive	-0.27716	0.035179
2	B.cells.memory	0.0914873	0.494598
3	Plasma.cells	0.275269	0.0364976
4	T.cells.CD8	0.358016	0.00579216
5	T.cells.CD4.memory.resting	0.0286552	0.830918
6	T.cells.CD4.memory.activated	0.362495	0.0051678
7	T.cells.follicular.helper	-0.157074	0.238986
8	T.cells.regulatory..Tregs.	0.033826	0.800983
9	T.cells.gamma.delta	0.0816693	0.542223
10	NK.cells.resting	-0.289873	0.027302
11	NK.cells.activated	-0.306717	0.0191913
12	Monocytes	0.0179639	0.893528
13	Macrophages.M0	-0.0774728	0.563236
14	Macrophages.M1	-0.0623249	0.642095
15	Macrophages.M2	-0.120944	0.365804
16	Dendritic.cells.resting	0.0561399	0.675529
17	Dendritic.cells.activated	-0.163126	0.221139
18	Mast.cells.resting	-0.143878	0.281252
19	Eosinophils	0.236037	0.0744612
20	Neutrophils	0.172416	0.195591
