# Supplementary material for: Potential biomarkers and immune infiltration linking endometriosis with recurrent pregnancy loss based on bioinformatics and machine learning
Source: Front Mol Biosci. 2025 Feb 3;12:1529507. doi: 10.3389/fmolb.2025.1529507 (PMC11830612; doi:10.3389/fmolb.2025.1529507)
Supplement: Supplementary file 3 [file Table4.xlsx]

## Sheet: cor.MAN2A1_TMEcell
	symbol	correlation	pvalue
1	B.cells.naive	0.181332	0.0055018
2	B.cells.memory	-0.117966	0.0722925
3	Plasma.cells	-0.0632181	0.336676
4	T.cells.CD8	-0.244123	0.0001676
5	T.cells.CD4.naive	0.147061	0.0247727
6	T.cells.CD4.memory.resting	0.226977	0.000479949
7	T.cells.CD4.memory.activated	0.164582	0.0118727
8	T.cells.follicular.helper	-0.0943044	0.151301
9	T.cells.regulatory..Tregs.	-0.269221	3.11997e-05
10	T.cells.gamma.delta	0.2238	0.000578405
11	NK.cells.resting	-0.0549063	0.404151
12	NK.cells.activated	0.0567129	0.38884
13	Monocytes	-0.269658	3.02536e-05
14	Macrophages.M0	-0.0877507	0.181932
15	Macrophages.M1	0.201143	0.00203282
16	Macrophages.M2	0.0732344	0.265554
17	Dendritic.cells.resting	0.110624	0.092047
18	Dendritic.cells.activated	0.160826	0.013982
19	Mast.cells.resting	0.310283	1.36157e-06
20	Mast.cells.activated	-0.255049	8.23249e-05
21	Eosinophils	-0.0379794	0.56406
22	Neutrophils	-0.087231	0.184544

## Sheet: cor.PAPSS1_TMEcell
	symbol	correlation	pvalue
1	B.cells.naive	0.108446	0.0986708
2	B.cells.memory	-0.129491	0.0483498
3	Plasma.cells	0.163667	0.0123592
4	T.cells.CD8	-0.221918	0.000645228
5	T.cells.CD4.naive	-0.178168	0.00639449
6	T.cells.CD4.memory.resting	0.0146884	0.823524
7	T.cells.CD4.memory.activated	0.0999412	0.128224
8	T.cells.follicular.helper	0.340943	9.44708e-08
9	T.cells.regulatory..Tregs.	-0.153115	0.0193646
10	T.cells.gamma.delta	-0.0607602	0.355836
11	NK.cells.resting	-0.130188	0.0471443
12	NK.cells.activated	0.288431	7.65929e-06
13	Monocytes	-0.150269	0.0217641
14	Macrophages.M0	-0.172724	0.00823646
15	Macrophages.M1	-0.109295	0.0960464
16	Macrophages.M2	-0.0560332	0.394559
17	Dendritic.cells.resting	-0.18362	0.0049278
18	Dendritic.cells.activated	0.0376575	0.567371
19	Mast.cells.resting	0.368619	6.55008e-09
20	Mast.cells.activated	-0.256785	7.33148e-05
21	Eosinophils	-0.0567474	0.388551
22	Neutrophils	-0.0957908	0.144931

## Sheet: cor.RIBC2_TMEcell
	symbol	correlation	pvalue
1	B.cells.naive	0.0489292	0.4573
2	B.cells.memory	-0.0615192	0.349848
3	Plasma.cells	0.156622	0.0167265
4	T.cells.CD8	0.0309299	0.638571
5	T.cells.CD4.naive	0.0214429	0.744735
6	T.cells.CD4.memory.resting	0.168833	0.009828
7	T.cells.CD4.memory.activated	0.017307	0.792721
8	T.cells.follicular.helper	-0.0685222	0.297623
9	T.cells.regulatory..Tregs.	0.0344688	0.600647
10	T.cells.gamma.delta	0.169856	0.00938509
11	NK.cells.resting	-0.204187	0.00172974
12	NK.cells.activated	-0.175299	0.00731335
13	Monocytes	-0.0356421	0.588301
14	Macrophages.M0	-0.0494919	0.452136
15	Macrophages.M1	0.0588372	0.371292
16	Macrophages.M2	0.043324	0.510497
17	Dendritic.cells.resting	0.10146	0.122498
18	Dendritic.cells.activated	0.142627	0.0295151
19	Mast.cells.resting	0.0473894	0.471598
20	Mast.cells.activated	-0.141032	0.0314009
21	Eosinophils	0.0548136	0.404946
22	Neutrophils	-0.071404	0.277718
