# Supplementary material for: Potential biomarkers and immune infiltration linking endometriosis with recurrent pregnancy loss based on bioinformatics and machine learning
Source: Front Mol Biosci. 2025 Feb 3;12:1529507. doi: 10.3389/fmolb.2025.1529507 (PMC11830612; doi:10.3389/fmolb.2025.1529507)
Supplement: Supplementary file 4 [file Table1.xlsx]

## Sheet: Sheet1
GEO ID	Platform	Sample type		Total
		Disease	Control
Recurrent Pregnancy Loss
GSE26787	GPL570	5	5	10
GSE165004	GPL16699	24	24	48
Endometriosis
GSE51981	GPL570	77	34	111
GSE6364	GPL570	21	16	37
GSE7305	GPL570	10	10	20
GSE120103	GPL6480	18	18	36
GSE23339	GPL6102	10	9	19
GSE7846	GPL570	5	5	10
